# Supplementary material for: Utilization of a novel mobile application, “HBB Prompt”, to reduce Helping Babies Breathe skills decay
Source: PLOS Glob Public Health. 2023 May 8;3(5):e0000705. doi: 10.1371/journal.pgph.0000705 (PMC10166562; doi:10.1371/journal.pgph.0000705)
Supplement: S1 Data — (XLSX) [file pgph.0000705.s004.xlsx]

## Sheet: OSCE B & Knowledge Checks
StudyID	Site0	KQ1q0	KQ2q0	KQ3q0	KQ4q0	KQ5q0	KQ6q0	KQ7q0	KQ8q0	KQ9q0	KQ10q0	KQ11q0	KQ12q0	KQ13q0	KQ14q0	KQ15q0	KQ16q0	KQ17q0	KQ18q0	KQtotal0	KQ1q1	KQ2q1	KQ3q1	KQ4q1	KQ5q1	KQ6q1	KQ7q1	KQ8q1	KQ9q1	KQ10q1	KQ11q1	KQ12q1	KQ13q1	KQ14q1	KQ15q1	KQ16q1	KQ17q1	KQ18q1	Site1	KQtotal1	KQtotaldiff	OSCEB1Q0	OSCEB2Q0	OSCEB3Q0	OSCEB4Q0	OSCEB5Q0	OSCEB6Q0	OSCEB7Q0	OSCEB8Q0
202	0	3	0	2	3	0	2	1	2	0	3	2	0	2	1	3	0	0	0	17	3	0	2	3	0	2	1	1	0	3	2	0	2	1	3	0	0	0	0	18	1	0	0	0	0	0	0	1	0
216	0	3	2	2	3	0	2	1	1	0	3	2	0	2	1	3	0	0	0	17	3	0	2	3	0	2	1	1	0	3	2	0	2	1	3	0	0	0	0	18	1	1	1	1	1	0	0	0	1
204	0	3	2	2	3	0	2	2	1	0	3	2	0	2	1	3	0	0	0	17	3	0	2	3	0	2	1	1	0	3	2	0	2	0	2	0	0	0	0	16	-1	0	0	0	1	0	0	1	1
206	0	3	0	2	3	0	2	1	2	0	3	2	0	2	1	3	0	0	0	17	3	0	2	3	0	2	1	1	0	3	2	0	2	1	3	0	0	0	0	18	1	1	1	0	1	1	0	0	1
203	0	2	0	2	3	0	1	1	1	0	3	2	2	2	1	3	2	0	0	15	3	0	2	3	0	2	1	1	0	3	2	0	2	1	3	0	0	0	0	18	3	0	0	0	0	0	0	1	1
205	0	3	0	2	3	0	2	1	1	0	3	2	0	2	1	3	0	0	0	17	3	0	2	3	0	2	1	1	0	3	2	0	2	1	0	0	0	0	0	17	0	0	0	0	0	0	0	0	1
212	0	3	0	2	3	0	0	1	2	0	0	2	0	2	1	3	0	0	0	15	3	0	2	3	0	2	1	1	0	3	2	0	3	1	3	0	0	0	0	17	2	1	1	0	1	0	0	1	0
210	0	3	0	2	3	0	2	1	1	0	3	2	0	2	1	3	2	3	0	16	3	0	2	3	0	2	1	1	0	3	2	0	2	1	3	0	0	0	0	18	2	1	1	0	1	0	0	0	0
200	0	3	0	2	2	0	2	1	1	3	3	2	2	3	1	3	0	2	0	13	3	0	2	3	0	2	1	1	0	3	2	0	2	1	3	0	0	0	0	18	5	1	1	0	1	1	1	1	0
211	0	3	0	2	3	0	2	1	2	1	3	2	0	2	1	3	0	0	0	16	3	0	2	3	0	2	1	1	0	3	2	0	2	1	3	2	0	0	0	17	1	1	1	0	1	0	0	1	0
111	1	3	2	2	3	0	2	1	1	0	3	2	1	2	1	3	0	0	0	16	3	0	2	3	0	2	1	1	0	3	2	0	2	1	3	0	0	0	1	18	2	0	0	0	1	0	0	1	0
105	1	3	0	2	3	0	2	1	1	1	3	2	1	3	1	3	3	2	0	13	3	0	2	3	0	2	1	1	0	3	2	0	3	1	3	2	0	0	1	16	3	1	1	0	1	0	0	1	1
101	1	3	0	2	3	0	2	1	2	0	3	1	0	2	1	3	0	0	0	16	3	0	2	3	0	2	1	1	0	3	2	0	2	1	3	0	0	0	1	18	2	0	0	1	1	0	1	1	0
102	1	3	0	2	3	0	2	1	1	0	3	2	3	2	1	3	2	0	0	16	3	0	2	3	0	2	1	1	0	3	2	0	2	1	3	0	2	0	1	17	1	0	0	0	1	0	1	1	1
107	1	2	0	2	3	0	0	1	1	0	3	2	2	3	1	3	0	3	0	13	0	0	2	3	0	2	1	1	0	3	2	0	2	1	3	0	0	0	1	17	4	0	0	0	1	0	1	1	1
106	1	3	0	2	3	0	2	1	1	0	3	2	0	2	1	3	0	0	0	18	3	0	2	3	0	2	1	1	0	3	2	0	2	1	3	0	0	0	1	18	0	0	0	1	1	0	0	1	0
103	1	3	0	2	3	0	2	0	1	0	3	2	0	2	1	3	0	2	0	16	3	0	2	3	0	2	1	1	0	3	2	0	2	1	3	0	0	0	1	18	2	0	0	0	1	0	0	0	0
110	1	3	0	2	3	0	2	1	1	0	3	2	0	2	1	3	0	0	0	18	3	0	2	3	0	2	1	1	0	3	2	0	2	1	3	0	0	0	1	18	0	0	0	0	1	1	0	1	1
214	0	3	0	2	3	0	2	1	1	0	3	2	0	2	1	3	2	0	0	17	3	0	2	3	0	0	1	1	0	3	2	0	2	1	3	2	0	0	0	16	-1	1	1	1	1	0	0	0	0
100	1	3	0	2	3	0	0	1	1	0	3	2	1	2	1	3	3	2	0	14	3	0	2	3	0	2	1	1	0	3	2	0	2	1	3	0	0	0	1	18	4	1	1	0	1	0	0	1	1
215	0	3	0	2	3	0	3	1	1	0	3	2	0	2	1	3	0	3	0	16	3	0	2	3	0	0	1	1	0	3	2	0	2	1	3	0	0	0	0	17	1	0	1	0	1	0	0	1	1
213	0	3	0	2	3	0	2	1	1	0	3	2	0	2	1	3	0	0	0	18	3	0	2	3	0	2	1	1	0	3	2	0	2	1	3	0	0	0	0	18	0	0	1	0	1	0	0	0	0
208	0	3	0	2	3	0	2	1	1	0	3	2	1	2	1	3	0	0	0	17	3	0	2	3	0	2	1	1	0	3	2	0	2	1	3	0	0	0	0	18	1	1	1	0	1	0	0	1	1
108	1	2	0	2	3	0	3	1	1	1	3	2	1	3	1	3	0	3	0	12	3	0	2	3	0	1	1	1	0	3	2	0	2	1	3	0	0	0	1	17	5	1	1	0	0	0	1	1	0
104	1	3	0	2	3	0	0	1	2	3	3	2	0	2	1	3	0	2	0	14	3	0	2	3	0	0	1	1	0	3	2	0	2	1	3	0	0	0	1	17	3	0	0	0	1	0	1	0	1
207	0	3	0	2	2	0	3	1	1	1	3	2	0	2	1	3	0	3	0	14	3	0	2	3	0	2	1	1	1	3	2	0	3	1	3	2	0	0	0	15	1	1	1	0	1	1	1	1	1
201	0	3	0	2	3	0	2	1	1	3	3	2	0	2	1	3	0	0	0	17	3	0	2	3	0	2	1	1	0	3	2	0	2	1	3	0	0	0	0	18	1	0	0	1	1	0	0	1	1
209	0	3	0	2	3	0	1	0	2	0	3	2	0	2	1	3	0	2	0	14	3	0	2	3	0	2	1	1	0	3	2	0	2	1	3	0	0	0	0	18	4	1	1	0	1	0	1	0	1
109	1	3	2	2	3	0	0	1	3	0	0	2	2	1	1	3	2	0	0	11	3	0	2	3	0	2	1	1	0	3	2	0	2	1	3	0	0	0	1	18	7	0	0	0	1	0	0	1	0
Legend
KQ = knowledge check/quiz
OSCE = OSCE B question
#s after KQ or OSCE = question number
q0 = prior to training
q1 = immediately after training
q6.= 6 months post training
Site 0 = intervention
Site 1 = control
[truncated: 75 more columns]

## Sheet: App usage
Login			Simulation			Training			Preparation			Routine			GMWV			GMW			CVNH
	Frequency			Frequency			Frequency			Frequency			Frequency			Frequency			Frequency			Frequency
2019-04-01	1		2019-04-01	1		2019-04-01	0		2019-04-01	0		2019-04-01	0		2019-04-01	0		2019-04-01	1		2019-04-01	0
2019-05-01	1		2019-05-01	0		2019-05-01	0		2019-05-01	0		2019-05-01	0		2019-05-01	0		2019-05-01	0		2019-05-01	0
2019-06-01	0		2019-06-01	0		2019-06-01	0		2019-06-01	0		2019-06-01	0		2019-06-01	0		2019-06-01	0		2019-06-01	0
2019-07-01	13		2019-07-01	3		2019-07-01	16		2019-07-01	1		2019-07-01	1		2019-07-01	1		2019-07-01	0		2019-07-01	0
2019-08-01	8		2019-08-01	5		2019-08-01	7		2019-08-01	2		2019-08-01	2		2019-08-01	0		2019-08-01	1		2019-08-01	0
2019-09-01	8		2019-09-01	5		2019-09-01	5		2019-09-01	1		2019-09-01	2		2019-09-01	0		2019-09-01	1		2019-09-01	1
Total	31			14			28			4			5			1			3			1
User ID	Frequency			Simulation	14	*simulation log did not count GMWV in July
238	17
36+237	8
71	1
10	5
236	2
20	1
Total	34	(some entries were joint login)

## Sheet: Clinical data
FRESH STILLBIRTHS								Legend:
CONTROL				INTERVENTION				Pre-intervention
Month/Year	Fresh stillbirths	Total deliveries		Month/Year	Fresh stillbirths	Total deliveries		Intervention period
2019-01-01	1	158		2019-01-01	3	302		Post intervention
2019-02-01	1	149		2019-02-01	2	284
2019-03-01	3	196		2019-03-01	2	352
2019-04-01	4	215		2019-04-01	5	324
2019-05-01	4	244		2019-05-01	0	288
2019-06-01	3	184		2019-06-01	2	360
2019-07-01	3	238		2019-07-01	1	388
2019-08-01	3	205		2019-08-01	0	384
2019-09-01	3	202		2019-09-01	4	405
2019-10-01	4	228		2019-10-01	2	404
2019-11-01	3	223		2019-11-01	1	330
2019-12-01	3	206		2019-12-01	2	387
ASPHYXIA
CONTROL				INTERVENTION
	Infants with asphyxia	Live births			Infants with asphyxia	Live births
2019-01-01	9	154		2019-01-01	22	154
2019-02-01	6	143		2019-02-01	13	143
2019-03-01	12	189		2019-03-01	22	189
2019-04-01	8	206		2019-04-01	5	206
2019-05-01	15	236		2019-05-01	7	236
2019-06-01	8	181		2019-06-01	16	181
2019-07-01	6	231		2019-07-01	14	231
2019-08-01	8	202		2019-08-01	16	202
2019-09-01	0	183		2019-09-01	9	183
2019-10-01	12	223		2019-10-01	10	223
2019-11-01	0	215		2019-11-01	7	215
2019-12-01	13	202		2019-12-01	20	202
